# Supplementary material for: Disrupted Gray Matter Networks Associated with Cognitive Dysfunction in Cerebral Small Vessel Disease
Source: Brain Sci. 2023 Sep 22;13(10):1359. doi: 10.3390/brainsci13101359 (PMC10605932; doi:10.3390/brainsci13101359)
Supplement: Supplementary file 1 [file brainsci-13-01359-s001.zip]

Archive with 1 entries (1 files):
- brainsci-2588272-supplementary.pdf
